# Supplementary material for: Taxonomic analysis of Paraguayan samples of Homonota fasciata Duméril & Bibron (1836) with the revalidation of Homonota horrida Burmeister (1861) (Reptilia: Squamata: Phyllodactylidae) and the description of a new species
Source: PeerJ. 2017 Aug 8;5:e3523. doi: 10.7717/peerj.3523 (PMC5553347; doi:10.7717/peerj.3523)
Supplement: Supplemental Information 2 [file peerj-05-3523-s002.fas]

>spnov11409 GCTTTATATGTTTGGTCACCTGGCTGGGAAATTGCAGGAACAAACTGGTAAGGAAGTATTTGTCTTGCCGCTGTGGGAGAATGCCAAGGCTCCAGGCCCTTCCGGATTTGTATTGCTGCGATGTGTGGATTTAATATCATCTGTAGAAGGCTCACCCCCTTTACCCATTTCTTTGTCTTGGGTTCGTGATGGCATCCTTGTAGTTGGAATGGATTGCGAAATGCATGTTTATTCTCAGTGGCAACCTCTTTCAAAGCAAGAGCCTGTTTCCATAGACTCCTACAGTGGGAGTACACCATCCATAGTAAGTTTAATGAAACAAAACCAGTCATCAGGTCTCCACGCACCAAAGCGAACATTAACCAGATCAATGACAAGTCTTGCTCAGAAACTTAGCGGAAAGAGAACTGCATTTGATTTGTCATTAGATATGGAAGATTCTGGACTGTTTGAAGCTGCTCACACGCTATGTCCTACTTTACCTCAATACCACCCTCTTCAGCTTCTGGAACTCATGGATCTAGGAAAAGTACGTAGAGCAAAGGCCATTCTATCTCATCTTGTTAAGTGCATTGCTGGGGAAGTTATTGTCATAAATGAATCTGAACCCAGCCATGAAAGGCGGCACCACTCTCTCTCAATTTGTGCCAGTGGGAGCACTACACGGGACCCAAAGACATTTAGCCACCGTCTTAGTGAAATTTCAGACTATACAGAAATTGACTCTATTCCACCACTTCCTTTATATGCGTTGCTTGCTGCAGATGAGGAATGTTCATATGCTTGTACAGAGAAGTTGAACAATCAAAGGAGCATCAACAGACAAAATGTGCCAGATGAAAA-CTATGAACATCTTTTCCAGAATTCCAGTCTTTGTACAGATGACCTCGCTTTGTGTGACGTGGATGAAGAAGACAAAAAGCCAAATGTTATTGATCTTTCTCAGTATAGCCCAACC
